# Supplementary material for: Nanoplastics Increase Fish Susceptibility to Nodavirus Infection and Reduce Antiviral Immune Responses
Source: Int J Mol Sci. 2022 Jan 27;23(3):1483. doi: 10.3390/ijms23031483 (PMC8836078; doi:10.3390/ijms23031483)
Supplement: Supplementary file 1 [file ijms-23-01483-s001.zip]

Archive with 2 entries (2 files):
- ijms-1517614-sup figure S1.pdf
- ijms-1517614-sup.pdf
